# Supplementary material for: Brain structural covariances in the ageing brain in the UK Biobank
Source: Brain Struct Funct. 2024 Apr 16;229(5):1165–77. doi: 10.1007/s00429-024-02794-4 (PMC11147885; doi:10.1007/s00429-024-02794-4)
Supplement: Supplementary file 2 — Supplementary Material 2 [file 429_2024_2794_MOESM2_ESM.xlsx]

## Sheet: Contents
Table	Contents
Table S1	Table S1. Cortical index
Table S2	Table S2. Subcortical index
Table S3	Table S3. Associations between global measures and age across 84 age groups
Table S4	Table S4. Statistical p vallues in over-representation of correlation analysis (ORCA)
Table S5	Table S5. Statistical p vallues in the test for equality of correlation coefficients between the youngest group and other groups
Table S6	Table S6. Median age and median cognition in 84 groups
Table S7	Table S7. Associations between structural covariance and age across 84 age groups (r values are in upper triangle, p values are in lower triangle)
Table S8	Table S8. Associations between structural covariance and global cognition across 84 age groups (r values are in upper triangle, p values are in lower triangle)

## Sheet: Table S1
Table S1. Cortical index
Lobes	Regions	superior_frontal	rostral_middle_frontal	caudal_middle_frontal	par_sopercularis	pars_triangularis	pars_orbitalis	lateral_orbitofrontal	medial_orbitofrontal	precentral	paracentral	frontal_pole	rostral_anterior_cingulate	caudal_anterior_cingulate	insula	superior_temporal	middle_temporal	inferior_temporal	bankssts	fusiform	transverse_temporal	entorhinal	parahippocampal	superior_parietal	inferior_parietal	supramarginal	postcentral	precuneus	posterior_cingulate	isthmus_cingulate	lateral_occipital	lingual	cuneus	pericalcarine
Frontal	superior_frontal	NA	1	2	3	4	5	6	7	8	9	10	11	12	13	14	15	16	17	18	19	20	21	22	23	24	25	26	27	28	29	30	31	32
Frontal	rostral_middle_frontal	1	NA	33	34	35	36	37	38	39	40	41	42	43	44	45	46	47	48	49	50	51	52	53	54	55	56	57	58	59	60	61	62	63
Frontal	caudal_middle_frontal	2	33	NA	64	65	66	67	68	69	70	71	72	73	74	75	76	77	78	79	80	81	82	83	84	85	86	87	88	89	90	91	92	93
Frontal	par_sopercularis	3	34	64	NA	94	95	96	97	98	99	100	101	102	103	104	105	106	107	108	109	110	111	112	113	114	115	116	117	118	119	120	121	122
Frontal	pars_triangularis	4	35	65	94	NA	123	124	125	126	127	128	129	130	131	132	133	134	135	136	137	138	139	140	141	142	143	144	145	146	147	148	149	150
Frontal	pars_orbitalis	5	36	66	95	123	NA	151	152	153	154	155	156	157	158	159	160	161	162	163	164	165	166	167	168	169	170	171	172	173	174	175	176	177
Frontal	lateral_orbitofrontal	6	37	67	96	124	151	NA	178	179	180	181	182	183	184	185	186	187	188	189	190	191	192	193	194	195	196	197	198	199	200	201	202	203
Frontal	medial_orbitofrontal	7	38	68	97	125	152	178	NA	204	205	206	207	208	209	210	211	212	213	214	215	216	217	218	219	220	221	222	223	224	225	226	227	228
Frontal	precentral	8	39	69	98	126	153	179	204	NA	229	230	231	232	233	234	235	236	237	238	239	240	241	242	243	244	245	246	247	248	249	250	251	252
Frontal	paracentral	9	40	70	99	127	154	180	205	229	NA	253	254	255	256	257	258	259	260	261	262	263	264	265	266	267	268	269	270	271	272	273	274	275
Frontal	frontal_pole	10	41	71	100	128	155	181	206	230	253	NA	276	277	278	279	280	281	282	283	284	285	286	287	288	289	290	291	292	293	294	295	296	297
Frontal	rostral_anterior_cingulate	11	42	72	101	129	156	182	207	231	254	276	NA	298	299	300	301	302	303	304	305	306	307	308	309	310	311	312	313	314	315	316	317	318
Frontal	caudal_anterior_cingulate	12	43	73	102	130	157	183	208	232	255	277	298	NA	319	320	321	322	323	324	325	326	327	328	329	330	331	332	333	334	335	336	337	338
Temporal	insula	13	44	74	103	131	158	184	209	233	256	278	299	319	NA	339	340	341	342	343	344	345	346	347	348	349	350	351	352	353	354	355	356	357
Temporal	superior_temporal	14	45	75	104	132	159	185	210	234	257	279	300	320	339	NA	358	359	360	361	362	363	364	365	366	367	368	369	370	371	372	373	374	375
Temporal	middle_temporal	15	46	76	105	133	160	186	211	235	258	280	301	321	340	358	NA	376	377	378	379	380	381	382	383	384	385	386	387	388	389	390	391	392
Temporal	inferior_temporal	16	47	77	106	134	161	187	212	236	259	281	302	322	341	359	376	NA	393	394	395	396	397	398	399	400	401	402	403	404	405	406	407	408
Temporal	bankssts	17	48	78	107	135	162	188	213	237	260	282	303	323	342	360	377	393	NA	409	410	411	412	413	414	415	416	417	418	419	420	421	422	423
Temporal	fusiform	18	49	79	108	136	163	189	214	238	261	283	304	324	343	361	378	394	409	NA	424	425	426	427	428	429	430	431	432	433	434	435	436	437
Temporal	transverse_temporal	19	50	80	109	137	164	190	215	239	262	284	305	325	344	362	379	395	410	424	NA	438	439	440	441	442	443	444	445	446	447	448	449	450
Temporal	entorhinal	20	51	81	110	138	165	191	216	240	263	285	306	326	345	363	380	396	411	425	438	NA	451	452	453	454	455	456	457	458	459	460	461	462
Temporal	parahippocampal	21	52	82	111	139	166	192	217	241	264	286	307	327	346	364	381	397	412	426	439	451	NA	463	464	465	466	467	468	469	470	471	472	473
Parietal	superior_parietal	22	53	83	112	140	167	193	218	242	265	287	308	328	347	365	382	398	413	427	440	452	463	NA	474	475	476	477	478	479	480	481	482	483
Parietal	inferior_parietal	23	54	84	113	141	168	194	219	243	266	288	309	329	348	366	383	399	414	428	441	453	464	474	NA	484	485	486	487	488	489	490	491	492
Parietal	supramarginal	24	55	85	114	142	169	195	220	244	267	289	310	330	349	367	384	400	415	429	442	454	465	475	484	NA	493	494	495	496	497	498	499	500
Parietal	postcentral	25	56	86	115	143	170	196	221	245	268	290	311	331	350	368	385	401	416	430	443	455	466	476	485	493	NA	501	502	503	504	505	506	507
Parietal	precuneus	26	57	87	116	144	171	197	222	246	269	291	312	332	351	369	386	402	417	431	444	456	467	477	486	494	501	NA	508	509	510	511	512	513
Parietal	posterior_cingulate	27	58	88	117	145	172	198	223	247	270	292	313	333	352	370	387	403	418	432	445	457	468	478	487	495	502	508	NA	514	515	516	517	518
Parietal	isthmus_cingulate	28	59	89	118	146	173	199	224	248	271	293	314	334	353	371	388	404	419	433	446	458	469	479	488	496	503	509	514	NA	519	520	521	522
Occipital	lateral_occipital	29	60	90	119	147	174	200	225	249	272	294	315	335	354	372	389	405	420	434	447	459	470	480	489	497	504	510	515	519	NA	523	524	525
Occipital	lingual	30	61	91	120	148	175	201	226	250	273	295	316	336	355	373	390	406	421	435	448	460	471	481	490	498	505	511	516	520	523	NA	526	527
Occipital	cuneus	31	62	92	121	149	176	202	227	251	274	296	317	337	356	374	391	407	422	436	449	461	472	482	491	499	506	512	517	521	524	526	NA	528
Occipital	pericalcarine	32	63	93	122	150	177	203	228	252	275	297	318	338	357	375	392	408	423	437	450	462	473	483	492	500	507	513	518	522	525	527	528	NA
Note: There are 528 pairwise correlations. The indexes in the matrix represent those different pairwise correlations.

## Sheet: Table S2
Table S2. Subcortical index
	thalamus	caudate	putamen	pallidum	hippocampus	amygdala	accumbens
thalamus	NA	1	2	3	4	5	6
caudate	1	NA	7	8	9	10	11
putamen	2	7	NA	12	13	14	15
pallidum	3	8	12	NA	16	17	18
hippocampus	4	9	13	16	NA	19	20
amygdala	5	10	14	17	19	NA	21
accumbens	6	11	15	18	20	21	NA
Note: There are 21 pairwise correlations. The indexes in the matrix represent those different pairwise correlations.

## Sheet: Table S3
Table S3. Associations between global measures and age across 84 age groups
	Measures	All participants		Male		Female
		r	P	r	P	r	P
Cortical	Variance	0.5649	2.17e-08	0.2311	0.0344	0.5937	2.65e-09
	von Neumann entropy	-0.671	2.86e-12	-0.2617	0.0162	-0.6812	9.95e-13
	The proportions of significant pairs	0.3998	0.000165	0.0549	0.6198	0.4975	1.47e-06
Subcortical	Variance	0.2469	0.0236	0.0693	0.5311	0.2697	0.0131
	von Neumann entropy	-0.3409	0.0015	-0.2188	0.0455	-0.2455	0.0244
	The proportions of significant pairs	0.1982	0.0706	0.0804	0.4675	0.2516	0.021

## Sheet: Table S4
Table S4. Statistical p vallues in over-representation of correlation analysis (ORCA)
Group Index	Frontal	Frontal-Parietal	Frontal-Occipital	Temporal-Parietal	Occipital
1					<1e-16
2					<1e-16
3					<1e-16
4			0.0103045		0.000477276
5					<1e-16
6					<1e-16
7					<1e-16
8					<1e-16
9					<1e-16
10					<1e-16
11					<1e-16
12					<1e-16
13			9.87201e-05		<1e-16
14					<1e-16
15			1.64553e-07		<1e-16
16					<1e-16
17			0.000110489		<1e-16
18					<1e-16
19			0.000228742		<1e-16
20			0.00428266		<1e-16
21				0.00865541	<1e-16
22					<1e-16
23					<1e-16
24	0.00980712				5.12948e-07
25					<1e-16
26					<1e-16
27					<1e-16
28					<1e-16
29					<1e-16
30					<1e-16
31					<1e-16
32			0.0028174		<1e-16
33					<1e-16
34					<1e-16
35					<1e-16
36					<1e-16
37					<1e-16
38					<1e-16
39					0.000220198
40					<1e-16
41					<1e-16
42					<1e-16
43					<1e-16
44					<1e-16
45					<1e-16
46					<1e-16
47			0.0205786		<1e-16
48					<1e-16
49					<1e-16
50					<1e-16
51					<1e-16
52					<1e-16
53					<1e-16
54			1.53484e-05		<1e-16
55			0.0449899		0.000169854
56			4.75413e-05		<1e-16
57					<1e-16
58					<1e-16
59					<1e-16
60					<1e-16
61					<1e-16
62					<1e-16
63					<1e-16
64			0.000163903		<1e-16
65					<1e-16
66					<1e-16
67					<1e-16
68		0.0305578			<1e-16
69			8.02006e-05		<1e-16
70				0.00115304	<1e-16
71			0.000154387		<1e-16
72					<1e-16
73			0.0366721		<1e-16
74					<1e-16
75					<1e-16
76					<1e-16
77					<1e-16
78			0.0200937		<1e-16
79			0.00118012		<1e-16
80			0.0103247		<1e-16
81					<1e-16
82			0.0173693		<1e-16
83					<1e-16
84		0.00290106	1.78448e-05		<1e-16
Note: only the significant p vlaues were shown in the table.

## Sheet: Table S5
Table S5. Statistical p vallues in the test for equality of correlation coefficients between the youngest group and other groups
	Cortical thickness covariance				Subcortial covariance
Group_index	All	Male	Female	Male vs female	All	Male	Female	Male vs female
	p value	p value	p value	p value	p value	p value	p value	p value
1	1	1	1	0.27734	1	1	1	0.39125
2	0.0340118	0.179455	0.321669	0.84796	0.128785	0.271844	0.639361	0.477902
3	0.82685	0.323697	0.416074	0.000654165	0.39772	0.390774	0.535333	0.229181
4	0.0561661	0.0119812	0.793343	0.0982506	0.38633	0.0516828	0.462846	0.443213
5	0.424407	0.110228	0.536532	0.0182866	0.0222527	0.0963398	0.243303	0.396113
6	0.0258827	0.46696	0.1177	0.123324	0.212797	0.823337	0.44456	0.673715
7	0.693104	0.852679	0.0588819	0.208359	0.93727	0.911818	0.758613	0.943978
8	0.0804443	0.202311	0.349745	0.259338	0.329915	0.137666	0.584414	0.170458
9	0.154582	0.0744261	0.608507	0.195623	0.00832765	0.465843	0.0246869	0.583497
10	0.115557	0.0672993	0.317597	0.0724417	0.295719	0.433619	0.119855	0.0759038
11	0.0627643	0.125961	0.621162	0.0410445	0.000439167	0.318095	0.000104605	0.105592
12	0.0323315	0.0696227	0.161831	0.605633	0.0103266	0.908471	0.000526593	0.453553
13	0.219415	0.0419542	0.699442	0.00375283	0.0639383	0.058927	0.397583	0.0318253
14	0.230783	0.010214	0.337087	0.0158565	0.507526	0.621105	0.0982986	0.499757
15	0.110372	0.400219	0.393502	0.486731	0.372208	0.352915	0.151892	0.0472773
16	0.193194	0.0201387	0.550258	0.0455866	0.614951	0.736073	0.536678	0.362215
17	0.219704	0.482927	0.32713	0.335388	0.596564	0.336774	0.544064	0.0911233
18	0.0277201	0.0134435	0.131129	0.0217376	0.611304	0.0515093	0.780575	0.111989
19	0.0862126	0.0114018	0.497639	0.106571	0.0938991	0.0250262	0.347371	0.274338
20	0.463116	0.260082	0.807818	0.442929	0.0137696	0.0183906	0.288854	0.178333
21	0.0384451	0.00952387	0.443846	0.572302	0.0474182	0.0279972	0.511267	0.488063
22	0.185163	0.000224202	0.542121	0.000181385	0.0964304	0.0666989	0.258589	0.5843
23	0.111491	0.311952	0.376262	0.00739712	0.480088	0.125887	0.556473	4.83e-05
24	0.00517426	0.0033327	0.424945	0.0649383	0.000352739	0.11934	0.00188515	0.451538
25	0.138032	0.153806	0.237177	0.243202	0.423606	0.88431	0.420752	0.597268
26	0.00814598	0.000472013	0.257102	0.503458	2.51e-05	0.00860769	0.00277534	0.653046
27	0.0168518	0.0403461	0.409038	0.0883688	0.0406755	0.015407	0.454707	0.0621829
28	0.256246	0.147495	0.679835	0.621335	0.362054	0.567659	0.0379412	0.671422
29	0.054167	7.8e-05	0.343747	0.000459257	0.405199	0.359128	0.762052	0.868477
30	0.0710255	0.0233945	0.385361	0.0515945	0.506333	0.865843	0.277966	0.648299
31	0.148376	0.0373747	0.183527	0.00357431	0.00186926	0.00234745	0.218387	0.0494375
32	0.00214861	0.0554869	0.061788	0.0151794	0.0332112	0.126777	0.0774972	0.0868584
33	0.0773138	0.0237289	0.0749141	0.00104664	0.107732	0.103202	0.200627	0.248272
34	0.0795505	0.476576	0.0443993	0.0282021	0.0298452	0.85608	0.0100605	0.0682655
35	0.0144898	0.0206178	0.405174	0.202195	6.72e-05	0.0653071	1.45e-05	0.242075
36	0.108421	0.166704	0.154185	0.161759	0.10738	0.0141798	0.929786	0.00562688
37	0.00300561	0.00486789	0.0310138	0.00086426	0.0762811	0.00284423	0.224418	0.078648
38	0.0820295	0.226829	0.130797	0.102658	0.175457	0.348913	0.526949	0.79793
39	0.00114076	0.0471533	0.0983658	0.0150831	0.00807112	0.00628288	0.0942517	0.00166709
40	0.00231876	0.00690959	0.178709	0.0472029	0.405302	0.306902	0.0309065	0.048374
41	0.000989782	0.00299197	0.0385768	0.0400841	0.000466927	9.22e-05	0.33738	0.0227164
42	0.00764224	0.326692	0.0982296	0.836839	0.115613	0.387981	0.0479968	0.287317
43	0.0100723	0.0285849	0.515444	0.694515	0.00190811	0.123924	0.0163208	0.301847
44	0.0468828	0.00867893	0.210544	0.0140499	0.0704288	0.0428791	0.300217	0.157196
45	0.117377	0.717119	0.024148	0.221459	0.0493482	0.0472645	0.127243	0.026573
46	0.00274311	0.0587685	0.0205812	0.507481	0.000602299	0.0348221	0.00650976	0.150527
47	0.048407	0.233427	0.168069	0.0747689	0.00468285	0.248019	0.00417964	0.0194927
48	1.79e-05	0.0884075	0.00106855	0.415621	0.00447924	0.00369159	0.194398	0.0812625
49	0.000733642	0.0121755	0.108154	0.710318	0.0054103	0.00625408	0.0807798	0.0287428
50	6.19e-06	0.0237546	0.00264842	0.295291	0.0417371	0.253073	0.0129546	0.0611562
51	0.00130358	0.0379834	0.0620401	0.254337	0.00156383	0.000454438	0.815755	0.0103507
52	0.0692626	0.0556458	0.0326676	4.25e-05	0.0423682	0.0173371	0.346639	0.228556
53	0.000325287	0.41627	0.00185017	0.58705	0.00474922	0.187764	0.00348993	0.219817
54	0.00025162	0.146136	0.0171787	0.545085	2.65e-05	0.0221711	0.00126657	0.550437
55	5.15e-06	0.00749098	0.000310014	0.120529	0.000351833	0.0023358	0.149021	0.306703
56	0.00116573	0.310506	0.00334153	0.107268	4.21e-05	0.0200921	0.00314267	0.0819252
57	0.0254963	0.0650232	0.195392	0.0597031	0.180474	0.216563	0.221724	0.224085
58	0.000835257	0.601612	0.00284467	0.70256	0.00318103	0.00711192	0.353106	0.0975823
59	0.000416565	0.102856	0.000259898	0.52119	0.000133298	0.212231	0.000120981	0.13371
60	0.000664626	0.332158	0.0355407	0.330031	7.17e-06	0.00172709	0.000279664	0.000600237
61	0.00469914	0.509135	0.00888018	0.13762	0.000356457	0.0425701	0.0630888	0.260109
62	0.000306263	0.0774819	0.0101067	0.198498	8.71e-07	0.0267098	4.52e-05	0.423136
63	1.3e-05	0.294297	0.000162981	0.012778	0.000125491	0.025503	0.00478368	0.262851
64	7.95e-05	0.153785	0.00321633	0.305751	3.14e-07	0.00559922	0.00180225	0.181429
65	0.00071343	0.171881	0.00331564	0.128869	4.22e-08	0.00252344	4.72e-07	0.0678382
66	3.4e-05	0.457326	1.52e-05	0.352356	0.000503583	0.108494	0.013208	0.434275
67	1.32e-05	0.00246194	0.00282534	0.0634131	0.000411504	0.0329639	0.0318502	0.0109963
68	1.86e-06	0.213032	2.26e-06	0.0597419	3.45e-12	1.55e-05	2.84e-07	0.181567
69	5.87e-05	0.202151	0.00129344	0.416764	4.98e-06	0.0152363	0.00127502	0.798797
70	9.25e-08	0.0632475	0.00186027	0.82966	2.56e-07	0.00058296	0.00100531	0.184542
71	0.000205954	0.407045	7.27e-06	0.0455638	1.56e-05	0.013592	0.0104932	0.360239
72	2.28e-05	0.0792637	0.000487217	0.230138	0.000612759	0.0692175	0.00119407	0.489969
73	0.000264323	0.502713	0.000394528	0.139979	1.02e-06	0.000891709	0.00291103	0.812271
74	1.55e-05	0.0926853	0.0245425	0.224494	1.67e-05	0.000630786	0.00232068	0.00123335
75	6.93e-06	0.00933922	2.47e-06	0.0742168	6.11e-07	0.00392879	0.000374884	0.22673
76	8.64e-05	0.105717	6.25e-05	0.00874223	7.23e-08	0.0380848	8.5e-09	0.00740291
77	2.76e-07	0.712292	2.78e-08	0.147646	7.7e-07	0.00706314	1.42e-05	0.699145
78	3.37e-08	0.342172	5.87e-12	7.97e-05	2.53e-08	0.012007	2.62e-07	0.0185441
79	4.63e-05	0.880679	2.02e-07	0.184142	9.63e-06	0.00121394	0.0140515	0.0663106
80	8.07e-07	0.105305	1.58e-05	0.487035	4.91e-07	0.0404541	2.56e-07	0.00732716
81	2.69e-05	0.363606	8.37e-10	0.0027121	4.78e-11	0.000341605	1.83e-10	0.00499167
82	1.03e-08	0.0150211	4.68e-07	0.445157	3.9e-11	2.66e-05	6.08e-06	0.266213
83	1.29e-12	0.027288	4.14e-13	7.92e-05	1.14e-06	0.000146674	0.0836666	0.0438167
84	6.13e-07	0.289375	0.00302949	0.590853	8.26e-09	0.000222377	0.000149244	0.417874
Note: "All" represents covariance of all participants (compare group 1 with other groups);
"Male" represents covariance of only male (compare group 1 with other groups);
"Female" represents covariance of only male (compare group 1 with other groups);
"Male vs female" represents the comparison of covariance between male and female (compare males with females in each group).

## Sheet: Table S6
Table S6. Median age and median cognition in 84 groups
Group Index	Median age	Age variance	Median cognition
1	48.3644	0.564563	0.804671
2	49.7356	0.0873909	0.7744
3	50.6247	0.042214	0.584983
4	51.2521	0.0306972	0.780406
5	51.8329	0.0214173	0.490421
6	52.3041	0.018259	0.664171
7	52.7534	0.0180401	0.604947
8	53.2027	0.0159715	0.644008
9	53.6123	0.01307	0.528971
10	54.0192	0.0142498	0.629237
11	54.4219	0.0152189	0.537467
12	54.8301	0.0166492	0.542822
13	55.2712	0.011252	0.511702
14	55.6301	0.0112516	0.479979
15	56.0274	0.0125199	0.44454
16	56.4274	0.0116072	0.5124
17	56.8123	0.013292	0.408304
18	57.2027	0.0131356	0.502096
19	57.6	0.0116576	0.37663
20	57.9644	0.0108861	0.382576
21	58.3096	0.0099151	0.435381
22	58.6493	0.00917534	0.33384
23	59.0247	0.0114841	0.348373
24	59.3616	0.00811333	0.397767
25	59.6822	0.00909219	0.40292
26	60.0219	0.00913141	0.383289
27	60.3452	0.00781503	0.290005
28	60.6644	0.00888391	0.316764
29	60.9904	0.00718437	0.295246
30	61.274	0.00729734	0.265475
31	61.5781	0.00746467	0.406209
32	61.8822	0.00810066	0.304979
33	62.2027	0.00867219	0.182271
34	62.5014	0.00669479	0.210424
35	62.7973	0.00747665	0.289499
36	63.0795	0.00664004	0.234574
37	63.3644	0.00719475	0.177522
38	63.6575	0.00682647	0.245103
39	63.9507	0.00767079	0.295233
40	64.2603	0.00700855	0.141655
41	64.5123	0.00586485	0.18633
42	64.7973	0.00740471	0.0302967
43	65.0986	0.00771861	0.144891
44	65.3836	0.006107	0.151026
45	65.6384	0.00613432	0.26821
46	65.911	0.00539005	-0.0107751
47	66.1753	0.00566011	0.0838405
48	66.4356	0.00501005	0.0822725
49	66.6945	0.00615295	0.0433637
50	66.937	0.00566955	0.0243761
51	67.2027	0.00644788	0.0496115
52	67.4836	0.00651812	0.0513833
53	67.7384	0.00498085	0.0173498
54	67.9808	0.00525354	0.0150845
55	68.2411	0.00613611	-0.0911165
56	68.5055	0.00559214	-0.16006
57	68.7575	0.00507986	-0.126407
58	69.0274	0.00550822	-0.149522
59	69.2671	0.00485582	-0.117784
60	69.4945	0.00526435	-0.15747
61	69.7575	0.00675752	-0.209843
62	70.0479	0.00641368	-0.166715
63	70.3068	0.00493337	-0.21763
64	70.5534	0.00494606	-0.188016
65	70.7863	0.00659762	-0.231126
66	71.0767	0.006119	-0.195242
67	71.3562	0.00675836	-0.330944
68	71.6301	0.00630062	-0.399034
69	71.8959	0.00620615	-0.368098
70	72.1795	0.00793218	-0.28807
71	72.4932	0.00767479	-0.434927
72	72.8055	0.00859398	-0.344266
73	73.1425	0.0104318	-0.508464
74	73.4767	0.011703	-0.344023
75	73.8603	0.01199	-0.573695
76	74.274	0.014511	-0.508265
77	74.7288	0.0181284	-0.612699
78	75.1699	0.0151199	-0.598156
79	75.637	0.0239823	-0.669978
80	76.1959	0.0275328	-0.697445
81	76.8247	0.0412694	-0.83253
82	77.5726	0.0743233	-0.857228
83	78.6301	0.109907	-0.786846
84	80.0055	0.474674	-0.908188

## Sheet: Table S7
Table S7. Associations between structural covariance and age across 84 age groups (r values are in upper triangle, p values are in lower triangle)
Cortical thickness
	superior_frontal	rostral_middle_frontal	caudal_middle_frontal	par_sopercularis	pars_triangularis	pars_orbitalis	lateral_orbitofrontal	medial_orbitofrontal	precentral	paracentral	frontal_pole	rostral_anterior_cingulate	caudal_anterior_cingulate	insula	superior_temporal	middle_temporal	inferior_temporal	bankssts	fusiform	transverse_temporal	entorhinal	parahippocampal	superior_parietal	inferior_parietal	supramarginal	postcentral	precuneus	posterior_cingulate	isthmus_cingulate	lateral_occipital	lingual	cuneus	pericalcarine
superior_frontal	NA	-0.586612	-0.0654013	-0.276966	-0.694683	-0.174581	-0.0194264	-0.174156	0.279579	-0.257374	-0.0142921	-0.148182	-0.0956628	0.238983	0.270946	0.199623	0.08826	-0.287341	-0.184735	0.685771	0.127757	-0.141404	-0.210067	-0.0969977	-0.115778	0.0924801	-0.12104	-0.259384	-0.235174	-0.294808	-0.573135	-0.330666	-0.692169
rostral_middle_frontal	4.5288e-09	NA	-0.507292	-0.146383	-0.342573	0.119235	0.00719296	0.23443	-0.128957	-0.350693	0.365195	-0.0806979	0.0991332	0.385032	0.109841	0.0757066	0.248355	-0.15063	-0.100557	0.395898	0.164585	0.192466	-0.369852	-0.332869	-0.0158987	-0.0685748	-0.501984	-0.149317	0.092959	0.312501	0.145598	0.0624535	-0.512541
caudal_middle_frontal	0.554477	8.45064e-07	NA	-0.314487	-0.460739	-0.225822	-0.264467	-0.287451	0.133687	-0.28949	-0.163936	-0.067493	0.0405595	-0.226823	-0.0686999	0.079243	0.20309	0.0500766	0.00440725	0.419359	-0.132109	-0.0677292	0.166886	0.309167	0.0492739	-0.155229	0.200868	-0.458407	-0.263782	0.213259	-0.467061	-0.177676	-0.618963
par_sopercularis	0.0107566	0.183951	0.00357467	NA	0.320364	0.0673693	0.227908	0.20748	-0.376602	-0.170734	-0.00405257	0.278244	0.0812608	0.579098	0.392142	0.337436	0.15138	0.199162	0.126397	0.539094	-0.192619	0.208319	-0.652038	-0.0845301	0.277761	-0.329149	-0.53158	-0.164877	0.0882845	0.142536	0.0438332	5.38e-05	-0.136115
pars_triangularis	2.31177e-13	0.00142376	1.03282e-05	0.00296911	NA	0.367431	0.31688	0.0885133	-0.0922658	-0.00746448	0.237576	0.274323	0.178812	0.496277	0.154941	0.245169	0.358328	0.0786921	0.150825	0.710108	-0.087596	0.314328	-0.545369	-0.35669	-0.111218	-0.219336	-0.493823	0.0115212	0.213199	0.404917	0.101412	0.172857	-0.0428385
pars_orbitalis	0.112217	0.28001	0.0388815	0.542597	0.000585586	NA	0.428688	-0.0344927	-0.022585	0.207991	0.305563	-0.0331425	-0.0981035	0.0561019	0.0977461	-0.0594169	0.0137695	0.100169	-0.120793	0.158821	-0.237434	-0.0627911	-0.323427	-0.140465	0.162511	0.0331921	-0.240335	-0.00604222	0.176786	-0.0694736	-0.11806	-0.0128539	-0.151342
lateral_orbitofrontal	0.860769	0.948224	0.0150564	0.0370661	0.00331592	4.73421e-05	NA	0.341403	-0.191579	0.202929	0.369475	0.486428	0.183181	0.0350231	0.153703	0.0314077	0.20603	0.240721	-0.0943083	0.297052	-0.150981	0.0432724	-0.185747	-0.181768	0.0395331	-0.060475	-0.107305	0.37937	0.535357	0.0555519	-0.175458	0.0604851	-0.160703
medial_orbitofrontal	0.113106	0.0318407	0.00801926	0.058257	0.423331	0.75543	0.00148198	NA	-0.334188	-0.00990378	0.364962	0.0986904	-0.19465	0.54877	0.0204699	-0.257088	-0.22593	0.105536	-0.285263	-0.0951556	-0.0012757	0.170916	0.25137	-0.0222451	0.194561	0.0379027	-0.0355765	0.21578	0.541115	0.21001	0.10845	0.126598	0.120627
precentral	0.0100075	0.242369	0.225377	0.000414244	0.403863	0.838417	0.0808547	0.00189102	NA	0.384289	0.078983	-0.167111	-0.104025	-0.305755	-0.0787565	-0.560881	-0.449374	-0.293237	-0.139022	-0.0846948	-0.40528	-0.109143	-0.172562	0.0315149	0.10517	0.337988	0.0634871	-0.207705	0.175124	-0.0173611	-0.107787	-0.0960665	-0.250717
paracentral	0.0181034	0.0010735	0.00756462	0.120476	0.946272	0.0576266	0.0641231	0.928755	0.00030748	NA	0.125779	0.345251	0.233685	0.217353	-0.132568	-0.293317	-0.0370702	-0.212892	0.00554987	0.119811	-0.412266	0.299206	-0.598326	-0.418632	-0.413675	0.162023	-0.146905	0.094557	0.244725	0.0685133	0.138388	0.151171	0.164884
frontal_pole	0.897331	0.00063618	0.136202	0.970815	0.0295516	0.00470585	0.000542581	0.000641691	0.475127	0.254266	NA	0.0329869	-0.164254	0.270363	-0.0660393	-0.312794	-0.072025	0.1156	-0.235267	-0.142583	0.0242871	-0.13145	-0.21211	-0.0889283	0.318309	-0.0766719	-0.0311972	0.155143	0.311194	-0.284207	-0.16607	-0.228969	-0.25174
rostral_anterior_cingulate	0.17856	0.465563	0.541854	0.0103843	0.0115638	0.764721	2.71578e-06	0.371781	0.128674	0.00129819	0.765794	NA	0.143239	0.624862	-0.087032	-0.26899	-0.121818	-0.096377	-0.157582	-0.624286	0.0801066	0.353277	-0.11196	-0.378888	-0.154258	-0.00995725	-0.302309	0.196167	0.0682939	-0.0362997	0.211251	-0.0188393	0.277649
caudal_anterior_cingulate	0.386701	0.369629	0.71413	0.462446	0.103647	0.374646	0.0953408	0.0760168	0.346358	0.0324046	0.135433	0.193653	NA	0.0731683	-0.310351	-0.411465	-0.334831	-0.344123	-0.380888	-0.62346	-0.11617	0.474921	0.300275	-0.0932617	0.100304	0.356723	-0.212123	0.090188	-0.274622	-0.0424412	0.28349	0.0869622	0.5938
insula	0.0285729	0.000298633	0.0380013	7.89644e-09	1.58024e-06	0.612241	0.75179	6.49844e-08	0.00467853	0.0470292	0.0128718	2.11591e-10	0.508331	NA	0.446565	-0.179718	-0.271695	0.397944	-0.116352	-0.594473	-0.260518	0.15093	-0.413593	-0.16771	0.367791	-0.135709	-0.356202	0.287432	0.523336	-0.478023	-0.206456	-0.333477	0.0721101
superior_temporal	0.0126716	0.31991	0.534636	0.000225043	0.159341	0.376397	0.162741	0.853372	0.476399	0.229318	0.550612	0.431162	0.00406468	2.06374e-05	NA	0.0367104	-0.0527851	-0.16366	-0.0723397	0.204298	0.364496	0.129976	-0.40245	-0.227273	0.153906	-0.158553	-0.431946	0.0870897	-0.0300362	-0.262663	0.221613	-0.0690807	0.321572
middle_temporal	0.0686775	0.493692	0.473671	0.00169574	0.0245911	0.591351	0.776707	0.0182371	2.87234e-08	0.00677203	0.00376856	0.0133543	0.00010093	0.10188	0.740246	NA	0.0714606	0.129094	-0.143026	-0.509164	0.0156079	0.293121	0.425543	0.225263	0.170602	-0.198079	0.160318	0.0953825	0.0563808	0.0835663	0.0817085	0.0505752	0.211431
inferior_temporal	0.424665	0.0227314	0.0639081	0.169266	0.000817519	0.901066	0.0600764	0.0387854	1.80355e-05	0.737793	0.514998	0.269652	0.00185081	0.0124182	0.633457	0.518305	NA	0.319007	-0.204329	-0.330238	-0.088348	-0.0640114	0.327507	0.235757	0.0433789	-0.349737	0.0645989	0.213163	0.193489	0.354922	0.381523	0.174543	0.291103
bankssts	0.00804426	0.171413	0.651005	0.0693334	0.47676	0.364622	0.0274027	0.339359	0.00678792	0.0518586	0.295038	0.38315	0.00134979	0.000177801	0.136871	0.241862	0.00310012	NA	0.265007	0.281678	-0.338067	0.21006	-0.119253	-0.209807	-0.0742849	-0.271256	-0.161808	-0.286896	-0.0643764	0.417679	0.277425	0.330554	0.238851
fusiform	0.0925174	0.362757	0.968262	0.251924	0.170853	0.27373	0.393492	0.00853368	0.207236	0.96004	0.0312182	0.152262	0.000351144	0.291887	0.513158	0.194323	0.0622698	0.0148441	NA	0.100013	0.522261	0.31757	0.16099	0.170918	0.176544	-0.204679	0.285424	-0.172899	0.0823445	0.441943	0.588364	0.304882	0.206423
transverse_temporal	6.13355e-13	0.0001933	7.17034e-05	1.2195e-07	3.91806e-14	0.149026	0.00607028	0.389236	0.443684	0.27768	0.195723	2.22276e-10	2.38493e-10	2.49272e-09	0.0623103	7.58091e-07	0.00215574	0.00943923	0.365376	NA	-0.270589	-0.381843	0.165805	0.0771056	0.228932	-0.156161	0.170154	-0.229566	-0.149265	-0.142296	-0.0290499	-0.102217	0.00491976
entorhinal	0.246815	0.134636	0.230949	0.0791901	0.428171	0.0296517	0.170406	0.990811	0.000131166	9.75269e-05	0.826423	0.468849	0.292647	0.016693	0.000652812	0.887938	0.424201	0.00165998	3.482e-07	0.0127938	NA	0.445646	0.144883	0.133416	0.046231	0.0150888	0.118802	-0.156021	0.119355	-0.436875	-0.00892687	-0.40969	-0.215327
parahippocampal	0.199484	0.0794325	0.540438	0.0572252	0.00359253	0.570424	0.695917	0.120075	0.323015	0.00569538	0.233305	0.000979706	5.00677e-06	0.170551	0.238635	0.0068109	0.562942	0.0551312	0.00324451	0.000338344	2.15614e-05	NA	-0.355664	-0.203288	0.0174478	-0.106731	-0.218268	0.496064	0.142419	-0.368277	0.00658891	-0.241445	0.0342215
superior_parietal	0.0551224	0.000534979	0.129195	1.8379e-11	8.12632e-08	0.00269147	0.0907129	0.021083	0.116494	1.84943e-09	0.0527457	0.310609	0.00551708	9.21214e-05	0.000147619	5.45269e-05	0.00235785	0.279939	0.143481	0.131731	0.188534	0.000899741	NA	0.294393	-0.568881	0.250705	0.426811	-0.206747	-0.442802	-0.0716412	-0.167444	-0.122047	0.0813334
inferior_parietal	0.380079	0.00197595	0.00421557	0.444574	0.000867205	0.202513	0.097969	0.840816	0.775964	7.4025e-05	0.421152	0.000379406	0.398786	0.127289	0.0376105	0.0393804	0.0308573	0.0554318	0.120071	0.485719	0.226327	0.0636447	0.00656287	NA	0.00288571	-0.5163	0.322436	-0.493118	-0.486226	0.109329	-0.0864463	-0.23491	-0.0871969
supramarginal	0.294289	0.885864	0.656243	0.0105238	0.313846	0.139687	0.721064	0.0761541	0.341046	9.17962e-05	0.00316956	0.161209	0.363972	0.00057781	0.162178	0.120767	0.695205	0.501864	0.108173	0.0362008	0.676248	0.874829	1.64496e-08	0.979216	NA	-0.270711	-0.374112	-0.405424	-0.225023	-0.0382444	-0.34033	-0.364782	-0.312871
postcentral	0.402767	0.535382	0.158558	0.00223442	0.0450055	0.764379	0.584751	0.732124	0.0016644	0.140895	0.488183	0.928371	0.000866185	0.218376	0.149721	0.0708929	0.00111021	0.0125661	0.0618135	0.15604	0.891642	0.333889	0.0214377	4.98159e-07	0.0127518	NA	-0.0323449	0.083588	-0.190778	0.0112854	0.16025	0.262786	0.434911
precuneus	0.272742	1.14569e-06	0.0669338	1.96178e-07	1.8114e-06	0.0276592	0.331279	0.747998	0.566151	0.182374	0.778165	0.00519151	0.0527313	0.000882559	4.08347e-05	0.145181	0.559357	0.141431	0.00849487	0.121761	0.281777	0.0460866	5.15172e-05	0.00277869	0.000455534	0.770225	NA	-0.380299	-0.371359	0.204909	0.178714	-0.0800536	0.229696
posterior_cingulate	0.0171906	0.17522	1.15986e-05	0.133936	0.917158	0.956498	0.000372411	0.0486876	0.0579794	0.39224	0.158791	0.0737145	0.414577	0.00802342	0.430856	0.388101	0.0515547	0.00814703	0.115773	0.0356739	0.156418	1.59917e-06	0.059172	1.88341e-06	0.00013037	0.449684	0.000359256	NA	0.266996	0.233249	0.275925	0.16259	0.18177
isthmus_cingulate	0.0312869	0.400325	0.0153303	0.424536	0.0515146	0.107684	1.54702e-07	1.07099e-07	0.111087	0.0248605	0.00396017	0.537059	0.01147	3.26199e-07	0.78622	0.610471	0.0778183	0.560713	0.456479	0.175371	0.279523	0.196241	2.46746e-05	2.74561e-06	0.0395956	0.0821553	0.000505532	0.0140832	NA	0.0957052	-0.0607272	-0.190226	-0.129835
lateral_occipital	0.00648375	0.00380297	0.051447	0.195872	0.000133173	0.530034	0.615738	0.0551909	0.875446	0.535749	0.00879195	0.743051	0.701479	4.25498e-06	0.0157861	0.449802	0.000923938	7.71716e-05	2.56936e-05	0.196632	3.25554e-05	0.000567423	0.517246	0.322188	0.729802	0.918847	0.0615147	0.0327385	0.38649	NA	0.561203	0.379897	0.531232
lingual	1.2155e-08	0.18634	7.50884e-06	0.692172	0.358671	0.284815	0.110396	0.326116	0.329102	0.209335	0.131107	0.0537348	0.00897137	0.0595383	0.0427696	0.459976	0.000342586	0.0106217	3.96991e-09	0.79308	0.935767	0.952566	0.127903	0.434281	0.00153721	0.145354	0.103838	0.0110685	0.583183	2.80947e-08	NA	0.404159	0.507184
cuneus	0.00212558	0.572502	0.105895	0.999612	0.115861	0.907615	0.584688	0.251162	0.384692	0.169862	0.03617	0.864937	0.431533	0.00193638	0.532368	0.64776	0.112295	0.00213344	0.00480397	0.354851	0.000108871	0.0269274	0.268745	0.0314825	0.000645947	0.0157355	0.469144	0.139492	0.0830613	0.000364898	0.000137469	NA	0.528283
pericalcarine	3.05532e-13	6.22223e-07	3.48702e-10	0.216989	0.698818	0.169373	0.144206	0.274394	0.0214312	0.133919	0.0208881	0.0105562	2.62512e-09	0.5145	0.00285673	0.0535271	0.00722102	0.0286637	0.0595791	0.964574	0.0491751	0.757294	0.462045	0.430286	0.00375954	3.56462e-05	0.0355669	0.0979636	0.239149	2.0049e-07	8.50317e-07	2.40806e-07	NA
Subcortical volume
	thalamus	caudate	putamen	pallidum	hippocampus	amygdala	accumbens
thalamus	NA	0.566923	0.27119	0.174698	0.644919	0.309592	-0.11228
caudate	1.88795e-08	NA	0.433482	-0.334604	0.181923	0.348268	-0.615318
putamen	0.0125886	3.80653e-05	NA	-0.498755	0.487705	0.252462	-0.272676
pallidum	0.111972	0.00186491	1.37528e-06	NA	0.302167	-0.24123	0.425017
hippocampus	3.56927e-11	0.0976763	2.53408e-06	0.00521372	NA	-0.0708958	0.518272
amygdala	0.00416086	0.00116888	0.0205121	0.0270678	0.521625	NA	0.204396
accumbens	0.30922	4.72325e-10	0.0120931	5.58252e-05	4.42836e-07	0.0621827	NA

## Sheet: Table S8
Table S8. Associations between structural covariance and global cognition across 84 age groups (r values are in upper triangle, p values are in lower triangle)
Cortical thickness
	superior_frontal	rostral_middle_frontal	caudal_middle_frontal	par_sopercularis	pars_triangularis	pars_orbitalis	lateral_orbitofrontal	medial_orbitofrontal	precentral	paracentral	frontal_pole	rostral_anterior_cingulate	caudal_anterior_cingulate	insula	superior_temporal	middle_temporal	inferior_temporal	bankssts	fusiform	transverse_temporal	entorhinal	parahippocampal	superior_parietal	inferior_parietal	supramarginal	postcentral	precuneus	posterior_cingulate	isthmus_cingulate	lateral_occipital	lingual	cuneus	pericalcarine
superior_frontal	NA	0.555916	0.0229712	0.256583	0.687185	0.198424	0.027538	0.148589	-0.291329	0.219881	0.0243302	0.193537	0.108508	-0.181009	-0.268545	-0.187815	-0.0661492	0.27034	0.185552	-0.659394	-0.153996	0.121824	0.210005	0.103924	0.1072	-0.0803343	0.166551	0.270656	0.259525	0.328741	0.586363	0.343176	0.699438
rostral_middle_frontal	4.02997e-08	NA	0.485279	0.115576	0.340663	-0.0939585	0.0496467	-0.232583	0.116848	0.356505	-0.350053	0.137969	-0.0797311	-0.354154	-0.104867	-0.0453683	-0.217923	0.161428	0.101423	-0.379521	-0.135545	-0.186524	0.319013	0.322775	0.0104483	0.0192334	0.493999	0.17625	-0.0546915	-0.261103	-0.131896	-0.0153628	0.496566
caudal_middle_frontal	0.835692	2.88979e-06	NA	0.370507	0.468622	0.252229	0.252138	0.297635	-0.120976	0.280111	0.16488	0.0983848	-0.0225211	0.250835	0.0782547	-0.0760478	-0.182984	-0.0120157	-0.000945622	-0.389727	0.0771883	0.0541827	-0.205571	-0.281542	-0.0110984	0.145617	-0.190365	0.456247	0.331695	-0.169031	0.505325	0.216291	0.61971
par_sopercularis	0.0184741	0.29514	0.000521988	NA	-0.299062	-0.0473897	-0.236841	-0.205697	0.380512	0.169196	-0.0132078	-0.263343	-0.0965351	-0.575507	-0.375114	-0.353555	-0.107545	-0.164321	-0.142256	-0.527525	0.169822	-0.22183	0.642224	0.0850724	-0.320789	0.355607	0.539114	0.179624	-0.0834289	-0.092966	-0.091371	-0.0175272	0.149327
pars_triangularis	5.26635e-13	0.00151991	6.93372e-06	0.00571974	NA	-0.370307	-0.329608	-0.112313	0.0708645	-0.0163349	-0.240879	-0.253874	-0.184296	-0.497789	-0.120872	-0.242905	-0.304472	-0.0559414	-0.123856	-0.663512	0.113378	-0.327941	0.496179	0.337446	0.110108	0.204547	0.47878	-0.0192227	-0.194264	-0.412785	-0.117722	-0.197826	0.0486877
pars_orbitalis	0.0703932	0.395256	0.0206327	0.668603	0.000525922	NA	-0.44263	-0.00579433	0.0311264	-0.224305	-0.32954	-0.0227098	0.0742353	-0.0454789	-0.0903876	0.0559678	-0.035832	-0.0845761	0.0780625	-0.149882	0.204054	0.0371154	0.343536	0.142824	-0.160892	0.0487223	0.250705	-0.013219	-0.204118	0.0602882	0.14144	0.0507281	0.196798
lateral_orbitofrontal	0.803627	0.653808	0.0206803	0.0300737	0.00220097	2.48749e-05	NA	-0.325365	0.170099	-0.242049	-0.400645	-0.458709	-0.202683	-0.0516395	-0.145827	-0.0355831	-0.183653	-0.18289	0.064193	-0.250247	0.127421	-0.0507859	0.205264	0.213497	-0.0219626	0.0908503	0.144282	-0.395792	-0.533228	-0.0591178	0.205658	-0.0383527	0.197496
medial_orbitofrontal	0.177358	0.033254	0.00596673	0.0605017	0.309075	0.958281	0.00252803	NA	0.315705	0.0112462	-0.410627	-0.0723431	0.217908	-0.523889	-0.0199482	0.26314	0.237385	-0.103932	0.331227	0.0643224	-0.00888419	-0.21718	-0.288885	0.0144991	-0.172755	-0.0563252	0.00600692	-0.166534	-0.549358	-0.171689	-0.0909749	-0.133248	-0.0907281
precentral	0.00717409	0.289819	0.273001	0.000356304	0.52181	0.778655	0.121883	0.0034408	NA	-0.386947	-0.0774424	0.122762	0.0911704	0.330116	0.131891	0.496859	0.423789	0.277282	0.18967	0.0765285	0.422745	0.120062	0.158932	-0.0425517	-0.115634	-0.336902	-0.0565091	0.196281	-0.152082	0.00726075	0.165698	0.11414	0.258431
paracentral	0.0444612	0.000873013	0.00986073	0.123905	0.882754	0.0402474	0.0265363	0.919128	0.00027689	NA	-0.0902064	-0.358084	-0.252032	-0.167879	0.182871	0.284556	-0.00503853	0.198244	0.0187076	-0.149613	0.441408	-0.298582	0.583107	0.447816	0.423538	-0.173833	0.134902	-0.0838018	-0.238883	-0.11092	-0.123232	-0.176045	-0.230851
frontal_pole	0.82612	0.00109797	0.133929	0.905083	0.0272985	0.00220585	0.000159086	0.000104608	0.483809	0.414481	NA	-0.0145389	0.139801	-0.230259	0.0840388	0.289323	0.0770804	-0.0954222	0.247109	0.148685	-0.00670421	0.152675	0.20609	0.0708793	-0.344749	0.0519771	0.0350574	-0.162436	-0.304686	0.308255	0.209487	0.26327	0.24329
rostral_anterior_cingulate	0.077742	0.210732	0.373271	0.0155076	0.0197932	0.837535	1.14266e-05	0.513139	0.265929	0.000824776	0.895569	NA	-0.186662	-0.59837	0.106053	0.249563	0.128738	0.0902067	0.204071	0.564718	-0.0434551	-0.347424	0.106372	0.389734	0.146278	-0.0348801	0.300288	-0.230105	-0.122865	0.00983218	-0.233329	-0.00176992	-0.279573
caudal_anterior_cingulate	0.325854	0.470942	0.838867	0.382366	0.0933079	0.502151	0.0644542	0.0464548	0.409491	0.0207351	0.204676	0.0891068	NA	-0.0470139	0.353816	0.451694	0.35695	0.326085	0.424073	0.547963	0.15933	-0.432653	-0.324821	0.093535	-0.0914795	-0.366529	0.234009	-0.150574	0.240435	0.00414196	-0.302821	-0.10253	-0.628116
insula	0.0994014	0.00094958	0.0213681	1.02495e-08	1.45198e-06	0.681228	0.640855	3.15379e-07	0.00216445	0.1269	0.0351056	1.84308e-09	0.671078	NA	-0.424165	0.173952	0.247543	-0.387105	0.123083	0.547764	0.252611	-0.128532	0.395079	0.144607	-0.376645	0.131237	0.326352	-0.236789	-0.551534	0.436995	0.172694	0.302245	-0.0772188
superior_temporal	0.0135142	0.342447	0.479221	0.000438485	0.273414	0.413541	0.185639	0.857069	0.231726	0.095912	0.447235	0.336985	0.000961106	5.79865e-05	NA	-0.0804979	0.0383615	0.170711	0.0658442	-0.165528	-0.408741	-0.120464	0.379755	0.217584	-0.146091	0.172697	0.355116	-0.0560659	-0.0311035	0.22197	-0.23838	0.053139	-0.326217
middle_temporal	0.0871145	0.681961	0.491741	0.000970041	0.0259897	0.613093	0.747953	0.0155903	1.52968e-06	0.00870588	0.00760086	0.0220584	1.61217e-05	0.113535	0.466673	NA	-0.0289005	-0.115004	0.150542	0.473787	0.000970136	-0.265746	-0.402128	-0.217131	-0.195469	0.217906	-0.154999	-0.0630598	-0.0779016	-0.0914616	-0.0844638	-0.0284782	-0.191228
inferior_temporal	0.549948	0.0464396	0.0957039	0.330194	0.00486405	0.746249	0.0944763	0.0296861	5.89634e-05	0.963719	0.485862	0.243175	0.000859162	0.0231937	0.729006	0.794121	NA	-0.298787	0.207178	0.279369	0.11551	0.0648277	-0.295537	-0.243628	-0.0909818	0.315763	-0.069407	-0.229843	-0.252943	-0.370643	-0.387527	-0.193277	-0.287735
bankssts	0.0128797	0.14238	0.913616	0.135271	0.61326	0.444325	0.0958784	0.346793	0.0106635	0.070653	0.387903	0.41448	0.00246961	0.000275173	0.120526	0.297552	0.00576663	NA	-0.229489	-0.271517	0.280875	-0.190205	0.102164	0.234575	0.12962	0.243283	0.157554	0.266168	0.0182118	-0.48394	-0.315127	-0.340181	-0.262779
fusiform	0.0910582	0.358618	0.993189	0.196761	0.261658	0.480305	0.561833	0.00208656	0.0839821	0.865873	0.0234441	0.0626078	5.82232e-05	0.26467	0.551792	0.171667	0.0586324	0.0357376	NA	-0.109029	-0.551103	-0.27489	-0.189286	-0.207478	-0.186483	0.171641	-0.347224	0.218059	-0.112141	-0.432399	-0.547893	-0.271586	-0.158645
transverse_temporal	9.08533e-12	0.000370239	0.000247916	2.52343e-07	6.07176e-12	0.173575	0.0216845	0.561042	0.488999	0.174356	0.177073	2.20261e-08	6.85418e-08	6.94453e-08	0.132387	5.31172e-06	0.0100661	0.0124781	0.323524	NA	0.207788	0.349288	-0.126171	-0.0732952	-0.162009	0.196922	-0.172683	0.171524	0.127119	0.156009	0.023184	0.122581	0.0516325
entorhinal	0.161931	0.218936	0.48525	0.122499	0.304481	0.0626303	0.24807	0.936073	6.17598e-05	2.63482e-05	0.951737	0.694696	0.147709	0.0204354	0.000113347	0.993012	0.295419	0.00965305	5.56665e-08	0.0578773	NA	-0.438182	-0.134043	-0.157218	-0.0934473	0.00886483	-0.126684	0.168877	-0.120292	0.480011	0.0417552	0.446872	0.20587
parahippocampal	0.269628	0.0893479	0.624479	0.042562	0.00232461	0.737484	0.646391	0.0472091	0.276667	0.00580188	0.165605	0.00120382	3.95367e-05	0.243935	0.275048	0.0145571	0.557963	0.0830973	0.0113864	0.00112785	3.06378e-05	NA	0.338133	0.235797	0.00597791	0.135462	0.185674	-0.483112	-0.158575	0.353285	-0.0215566	0.232521	-0.0277701
superior_parietal	0.0551961	0.00309958	0.0606619	4.56785e-11	1.58893e-06	0.00137739	0.0610569	0.007697	0.148738	5.87965e-09	0.0600003	0.335526	0.00257296	0.000199849	0.000366896	0.000149609	0.0063467	0.355102	0.0846243	0.252778	0.224132	0.00165626	NA	-0.265909	0.605344	-0.260043	-0.383089	0.185778	0.491274	0.0894417	0.104576	0.0928433	-0.124654
inferior_parietal	0.346827	0.00274854	0.00947519	0.441647	0.00169516	0.194959	0.0511807	0.895852	0.700739	1.94381e-05	0.521723	0.000247854	0.397399	0.189386	0.04679	0.047261	0.0255359	0.0317321	0.0582598	0.507595	0.153223	0.0308284	0.0144947	NA	0.0452438	0.491365	-0.294775	0.489378	0.521816	-0.14489	0.0610796	0.198261	0.120759
supramarginal	0.331756	0.924849	0.920188	0.0029292	0.318728	0.143727	0.842811	0.11608	0.294897	5.96256e-05	0.00132093	0.184268	0.407898	0.000413569	0.184835	0.0747673	0.410465	0.239932	0.0894191	0.14093	0.397844	0.956961	1.06277e-09	0.682787	NA	0.277706	0.391633	0.383716	0.209973	0.0367388	0.3379	0.344518	0.309461
postcentral	0.467582	0.862139	0.186281	0.000901569	0.0619859	0.659852	0.411144	0.610823	0.00172655	0.113786	0.638671	0.752772	0.000605534	0.23407	0.116204	0.0464574	0.00343455	0.0257516	0.118488	0.0725899	0.936212	0.219222	0.0169	2.07458e-06	0.0105397	NA	0.00470041	-0.0966208	0.206734	-0.0167844	-0.179422	-0.309575	-0.461425
precuneus	0.129977	1.79376e-06	0.0828331	1.218e-07	4.08828e-06	0.0214375	0.190395	0.956752	0.609657	0.22115	0.751555	0.00551492	0.0321586	0.00244833	0.000917543	0.159182	0.530429	0.152336	0.00121223	0.116234	0.25084	0.090842	0.000322276	0.00649009	0.000229701	0.966152	NA	0.382948	0.39891	-0.240506	-0.20542	0.040943	-0.244712
posterior_cingulate	0.0127708	0.108773	1.29049e-05	0.102061	0.862215	0.905003	0.000194136	0.130018	0.0735447	0.448521	0.139871	0.0352313	0.171573	0.0301106	0.612469	0.568773	0.0354458	0.0143956	0.0463001	0.118743	0.124625	3.24669e-06	0.0906582	2.3132e-06	0.000314472	0.381942	0.000324058	NA	-0.30962	-0.286875	-0.261866	-0.171351	-0.200716
isthmus_cingulate	0.0171281	0.621225	0.00205445	0.45055	0.0766114	0.0625463	1.76923e-07	6.25071e-08	0.167273	0.0286415	0.00483264	0.265525	0.0275924	5.40913e-08	0.778814	0.481213	0.0202647	0.869396	0.30982	0.249202	0.275739	0.149663	2.08495e-06	3.57725e-07	0.0552337	0.0591879	0.000170882	0.00415729	NA	-0.0940087	0.0954272	0.1957	0.101288
lateral_occipital	0.00226453	0.0164413	0.124278	0.40029	9.53797e-05	0.585914	0.593222	0.118383	0.947736	0.315154	0.00433516	0.929268	0.970172	3.23747e-05	0.0424279	0.407991	0.000519327	3.1057e-06	3.99983e-05	0.15645	3.83023e-06	0.000979428	0.418465	0.188514	0.740053	0.879552	0.0275456	0.00815185	0.395003	NA	-0.554954	-0.409789	-0.526205
lingual	4.61381e-09	0.231711	9.46526e-07	0.408457	0.286206	0.199367	0.0605506	0.4105	0.131983	0.264087	0.0558128	0.0326768	0.00511226	0.11621	0.028989	0.444932	0.000270599	0.00350375	6.88554e-08	0.834191	0.706082	0.845681	0.343795	0.580995	0.00166938	0.102453	0.0608567	0.0161183	0.387877	4.30056e-08	NA	-0.401249	-0.526736
cuneus	0.00139454	0.889687	0.0481439	0.874264	0.0712614	0.646766	0.729066	0.226919	0.301221	0.109192	0.0155375	0.987251	0.353369	0.00520145	0.631178	0.797065	0.0781507	0.00154507	0.0124547	0.266641	2.03365e-05	0.0333018	0.400914	0.0706292	0.00133153	0.00416297	0.711545	0.119121	0.0744167	0.000108412	0.000155162	NA	-0.539422
pericalcarine	1.35374e-13	1.55492e-06	3.27501e-10	0.17519	0.660078	0.0727743	0.0717432	0.411776	0.0176183	0.034626	0.0257477	0.0100093	1.59901e-10	0.485076	0.00245904	0.0814218	0.00795438	0.0157384	0.149483	0.6409	0.0602808	0.802006	0.258573	0.273868	0.00417757	9.98044e-06	0.024868	0.067144	0.359264	2.73705e-07	2.64918e-07	1.19415e-07	NA
Subcortical volume
	thalamus	caudate	putamen	pallidum	hippocampus	amygdala	accumbens
thalamus	NA	-0.594092	-0.262401	-0.144165	-0.654244	-0.34308	0.0815657
caudate	2.56703e-09	NA	-0.452903	0.327792	-0.216618	-0.384856	0.583583
putamen	0.0158947	1.52008e-05	NA	0.533888	-0.492201	-0.302931	0.270798
pallidum	0.190756	0.00233597	1.69732e-07	NA	-0.311988	0.201937	-0.382061
hippocampus	1.49097e-11	0.0477986	1.98119e-06	0.00386406	NA	0.0417819	-0.488009
amygdala	0.00139915	0.000300708	0.00509536	0.0654638	0.705903	NA	-0.228793
accumbens	0.460763	5.67618e-09	0.0127221	0.000335472	2.49248e-06	0.0363174	NA
